# Supplementary material for: Distribution of ST116 carbapenem-resistant Citrobacter freundii in public genomes and characterization of a triple-carbapenemase-producing strain
Source: Front Cell Infect Microbiol. 2026 Jul 1;16:1846731. doi: 10.3389/fcimb.2026.1846731 (PMC13368652; doi:10.3389/fcimb.2026.1846731)
Supplement: Supplementary file 1 [file Table1.xlsx]

## Sheet: Sheet1
Strians	Countries	Genes	ST
GCA_000648515	USA	KPC-2	39
GCA_000937505	USA	VIM-4	23
GCA_001022155	USA	KPC-2	22
GCA_001022275	USA	KPC-2	22
GCA_001273815	China	KPC-2;NDM-1	88
GCA_001317135	South Africa	NDM-1	63
GCA_001317155	South Africa	NDM-1	63
GCA_001702455	China	IMP-4	415
GCA_001880795	Spain	VIM-1	18
GCA_001880825	Spain	VIM-1	22
GCA_001880835	Spain	VIM-1	11
GCA_001880845	Spain	VIM-1	91
GCA_001880865	Spain	VIM-1	125
GCA_001880905	Spain	VIM-1	112
GCA_001880915	Spain	VIM-1	396
GCA_001880945	Spain	KPC-2;VIM-1	64
GCA_001880955	Spain	VIM-1	18
GCA_002151775	USA	KPC-3	114
GCA_002211705	Switzerland	OXA-48	622
GCA_002215385	China	KPC-2	257
GCA_002252025	China	KPC-2	415
GCA_002252065	China	KPC-2	257
GCA_002252125	China	KPC-2	415
GCA_002738435	China	NDM-1	139
GCA_002786865	South Korea	NDM-5	427
GCA_002863945	USA	KPC-3	-
GCA_002864025	USA	KPC-3	185
GCA_003114915	Viet Nam	NDM-1	22
GCA_003114935	Viet Nam	NDM-1	109
GCA_003362775	USA	KPC-2	314
GCA_003571565	missing	KPC-2	1095
GCA_003687835	Germany	OXA-48	22
GCA_003937345	Pakistan	NDM-1	-
GCA_004004645	France	OXA-48	22
GCA_004004705	France	OXA-48	22
GCA_004004715	France	OXA-48	22
GCA_004004805	France	OXA-48	98
GCA_004004895	France	OXA-48	91
GCA_004004965	France	OXA-48	114
GCA_004005035	France	OXA-48	22
GCA_004005085	France	OXA-48	62
GCA_004005165	France	OXA-48	22
GCA_004005235	France	OXA-48	22
GCA_004005255	France	OXA-48	62
GCA_004005575	France	OXA-48	22
GCA_004005615	France	OXA-48	22
GCA_004023995	USA	KPC-2	8
GCA_004024365	USA	KPC-3	11
GCA_004024405	USA	KPC-3	907
GCA_004145665	France	OXA-48	19
GCA_004146055	France	OXA-48	22
GCA_004152635	France	OXA-48	22
GCA_004153245	France	OXA-48	22
GCA_004181935	France	OXA-48	22
GCA_004344985	USA	KPC-2	22
GCA_004795555	Malaysia	NDM-1	22
GCA_008180565	USA	KPC-2	114
GCA_008931485	Australia	IMP-4	8
GCA_008931505	Australia	IMP-4	8
GCA_008931625	Australia	IMP-4	95
GCA_008931685	Australia	IMP-4	95
GCA_009664025	Spain	OXA-48;VIM-1	169
GCA_009664045	Spain	OXA-48;VIM-1	169
GCA_009664065	Spain	OXA-48;VIM-1	169
GCA_009857035	China	NDM-1	396
GCA_010279875	Portugal	GES-5	523
GCA_010365585	Switzerland	KPC-2	-
GCA_011022025	China	IMP-4	98
GCA_011030065	Lebanon	NDM-1	415
GCA_011030295	Lebanon	NDM-1	91
GCA_011030315	Lebanon	NDM-1	112
GCA_011077325	China	NDM-5	426
GCA_013168955	Colombia	KPC-2	22
GCA_013168975	Colombia	KPC-2	623
GCA_013170035	Colombia	KPC-2	-
GCA_013170055	Colombia	KPC-2	169
GCA_013336855	USA	KPC-3	114
GCA_013336865	USA	NDM-1	1160
GCA_013336895	USA	KPC-3	116
GCA_013336945	USA	KPC-3	95
GCA_013336955	USA	KPC-2	9
GCA_013336995	USA	NDM-1	9
GCA_013337015	USA	KPC-3	185
GCA_013337065	USA	KPC-3	11
GCA_013360255	USA	KPC-2	150
GCA_013368465	USA	KPC-3	116
GCA_013371705	China	NDM-1	19
GCA_013389635	China	KPC-2	624
GCA_013874155	Czech Republic	VIM-4	95
GCA_014169975	USA	KPC-2	125
GCA_014170055	USA	KPC-2	-
GCA_014189285	Canada	OXA-204	22
GCA_014189355	Canada	OXA-204	22
GCA_014189375	Canada	OXA-204	22
GCA_014337275	USA	KPC-3	-
GCA_014337295	USA	KPC-3	-
GCA_014337315	USA	KPC-3	-
GCA_014337335	USA	KPC-3	-
GCA_014725915	Canada	OXA-204	22
GCA_014802805	France	OXA-48	22
GCA_014802845	France	OXA-48	22
GCA_014802855	France	OXA-48	22
GCA_014802885	France	OXA-48	22
GCA_014802905	France	OXA-48	22
GCA_014802925	France	OXA-48	22
GCA_014802945	France	OXA-48	22
GCA_014802955	France	OXA-48	22
GCA_014802965	France	OXA-48	22
GCA_014802995	France	OXA-48	22
GCA_014803025	France	OXA-48	22
GCA_014803045	France	OXA-48	22
GCA_014803055	France	OXA-48	22
GCA_014803075	France	OXA-48	22
GCA_014803105	France	OXA-48	22
GCA_014803115	France	OXA-48	22
GCA_014803145	France	OXA-48	22
GCA_014803165	France	OXA-48	22
GCA_014803175	France	OXA-48	22
GCA_014803195	France	OXA-48	-
GCA_014803225	France	NDM-1;OXA-48	22
GCA_014803235	France	OXA-48	22
GCA_014803265	France	OXA-48	22
GCA_014803275	France	OXA-48	22
GCA_014803285	France	OXA-48	22
GCA_014803315	France	OXA-48	-
GCA_014803365	France	OXA-48	-
GCA_014855525	Germany	KPC-2	488
GCA_014855535	Germany	KPC-2	278
GCA_014855635	Germany	KPC-2	22
GCA_014855715	Germany	KPC-2	111
GCA_014855935	Germany	KPC-2	488
GCA_014855955	Germany	KPC-2	626
GCA_014856085	Germany	KPC-2	98
GCA_014901875	USA	NDM-1	18
GCA_014902035	USA	KPC-2	112
GCA_015134625	Japan	GES-24	-
GCA_015134795	Japan	GES-24	-
GCA_015208815	South Afric	NDM-1	924
GCA_015356435	missing	OXA-48	-
GCA_015356495	missing	OXA-48	64
GCA_015892365	USA	OXA-181	22
GCA_015893205	Spain	KPC-2	523
GCA_015896705	USA	KPC-3	1007
GCA_015896745	USA	KPC-2	22
GCA_015896805	USA	KPC-2	11
GCA_015896825	USA	KPC-2	396
GCA_015896905	USA	KPC-2	11
GCA_015896945	USA	KPC-2	22
GCA_015896985	USA	KPC-2	116
GCA_015897005	USA	KPC-2	11
GCA_015897025	USA	KPC-2	150
GCA_015897045	USA	KPC-3	665
GCA_015897065	USA	KPC-2	11
GCA_015897085	USA	KPC-2	22
GCA_015897145	USA	KPC-2	11
GCA_015897155	USA	KPC-2	116
GCA_015897225	USA	KPC-2	116
GCA_015897265	USA	KPC-2	116
GCA_015897285	USA	KPC-2	116
GCA_015897325	USA	KPC-2	11
GCA_015897345	USA	KPC-2	-
GCA_015897385	USA	KPC-2	116
GCA_015897405	USA	KPC-2	11
GCA_015897465	USA	KPC-2	11
GCA_015897485	USA	KPC-3	1190
GCA_015897505	USA	KPC-2	150
GCA_015897585	USA	KPC-3	1007
GCA_015897605	USA	KPC-2	396
GCA_015897865	USA	KPC-2	112
GCA_015897885	USA	KPC-2	11
GCA_015897925	USA	KPC-2	116
GCA_015897965	USA	KPC-3	1190
GCA_015897985	USA	KPC-3	125
GCA_015898005	USA	KPC-2	116
GCA_015898045	USA	KPC-2	11
GCA_015898065	USA	KPC-3	1190
GCA_015898085	USA	KPC-2	150
GCA_015898165	USA	KPC-2	11
GCA_015898185	USA	KPC-2	11
GCA_015898205	USA	KPC-2	150
GCA_015898215	USA	KPC-2	22
GCA_015898265	USA	KPC-2	11
GCA_015898305	USA	KPC-2	22
GCA_015898345	USA	KPC-3	1190
GCA_015898445	USA	KPC-2	22
GCA_015898565	USA	KPC-2	62
GCA_015898625	USA	KPC-2	22
GCA_015898645	USA	KPC-2	22
GCA_015898665	USA	KPC-2	116
GCA_015898765	USA	KPC-2	22
GCA_015898775	USA	KPC-2	116
GCA_015898825	USA	KPC-3	1007
GCA_015898845	Australia	IMP-4	95
GCA_015898865	Australia	IMP-4	95
GCA_015898885	USA	KPC-3	1007
GCA_015898985	Australia	IMP-4	95
GCA_015899025	Australia	IMP-4	95
GCA_015899065	Australia	IMP-4	95
GCA_015899125	Australia	IMP-4	95
GCA_015899185	Australia	IMP-4	95
GCA_015899205	Australia	IMP-4	95
GCA_015899225	Australia	IMP-4	95
GCA_015899265	Australia	IMP-4	95
GCA_015899305	Australia	IMP-4	95
GCA_015899325	Australia	IMP-4	95
GCA_015899365	Australia	IMP-4	95
GCA_015899385	Australia	IMP-4	95
GCA_015899445	USA	KPC-2	150
GCA_015899845	USA	KPC-2	22
GCA_015899945	USA	KPC-2	22
GCA_015900145	USA	KPC-2	150
GCA_015900445	USA	KPC-2	22
GCA_015900485	USA	KPC-2	150
GCA_015900805	USA	KPC-2	150
GCA_015901025	USA	KPC-2	150
GCA_015901105	USA	KPC-2	22
GCA_015901125	USA	KPC-2	150
GCA_015901265	USA	KPC-2	150
GCA_015901405	USA	KPC-2	11
GCA_015901645	USA	KPC-2	185
GCA_015901685	USA	KPC-2	22
GCA_015901765	USA	KPC-3	307
GCA_015901865	USA	KPC-2	150
GCA_015901965	USA	KPC-2	150
GCA_015902125	USA	KPC-2	22
GCA_015902145	USA	KPC-2	11
GCA_015902365	USA	KPC-2	111
GCA_015902525	USA	KPC-3	100
GCA_015902605	USA	KPC-3;VIM-2	415
GCA_015902705	USA	KPC-2	261
GCA_015903205	USA	KPC-2	22
GCA_015903225	USA	KPC-3	125
GCA_015903405	USA	KPC-3	100
GCA_015903505	USA	KPC-2	702
GCA_015903525	USA	KPC-3	261
GCA_015910405	Canada	VIM-1	1226
GCA_015923445	USA	KPC-2	-
GCA_015929405	USA	KPC-2	91
GCA_015929445	USA	KPC-2	18
GCA_015929465	Spain	OXA-48	418
GCA_015929505	USA	KPC-2	-
GCA_015929545	USA	KPC-2	8
GCA_015929605	Spain	OXA-48	62
GCA_015929665	Pakistan	NDM-1;OXA-181	107
GCA_015929685	USA	KPC-2	18
GCA_015929735	Pakistan	NDM-1;OXA-181	107
GCA_015929785	USA	KPC-2	112
GCA_015930005	Spain	OXA-48	22
GCA_015930065	Spain	OXA-48	22
GCA_015930345	Germany	VIM-1	154
GCA_015930365	Germany	VIM-1	154
GCA_015930385	Germany	VIM-1	154
GCA_015930425	Germany	VIM-1	154
GCA_015930465	Germany	VIM-1	154
GCA_015930705	Germany	VIM-1	154
GCA_015930725	Germany	VIM-1	154
GCA_015930745	Germany	VIM-1	154
GCA_015930765	Germany	VIM-1	154
GCA_015930785	Germany	VIM-1	154
GCA_015930805	Germany	VIM-1	154
GCA_015930825	Germany	VIM-1	154
GCA_015930845	Germany	VIM-1	154
GCA_015932885	Canada	KPC-2	924
GCA_015932975	Canada	KPC-3	11
GCA_015934165	Canada	KPC-2	18
GCA_015934335	Canada	KPC-2	22
GCA_015934365	Canada	KPC-2	18
GCA_015936265	Finland	KPC-2	18
GCA_015936685	Canada	KPC-2	91
GCA_015937665	USA	KPC-3	332
GCA_015937945	USA	KPC-3	11
GCA_015958625	USA	KPC-3	95
GCA_015958685	USA	KPC-3	11
GCA_015958705	USA	KPC-2	150
GCA_015958745	USA	NDM-1	1160
GCA_015958775	USA	KPC-3	185
GCA_015958905	USA	KPC-3	116
GCA_015958925	USA	NDM-1	1160
GCA_015958935	USA	KPC-3	114
GCA_015959065	USA	KPC-3	116
GCA_016065515	Australia	IMP-4	98
GCA_016065535	Australia	IMP-4	627
GCA_016065555	Australia	IMP-4	8
GCA_016065675	Canada	OXA-204	22
GCA_016065715	Canada	OXA-204	22
GCA_016065755	Canada	OXA-204	22
GCA_016065775	Canada	OXA-204	22
GCA_016065795	Canada	OXA-204	22
GCA_016065815	Canada	OXA-204	22
GCA_016065875	Canada	OXA-204	22
GCA_016065895	Canada	OXA-204	22
GCA_016065915	Canada	OXA-204	22
GCA_016065935	Canada	OXA-204	22
GCA_016065945	Canada	OXA-204	22
GCA_016065975	Canada	OXA-204	22
GCA_016065995	Canada	OXA-204	22
GCA_016066015	Canada	OXA-204	22
GCA_016066045	Canada	OXA-204	22
GCA_016066065	Canada	OXA-204	22
GCA_016066085	Canada	OXA-204	22
GCA_016066115	Canada	OXA-204	22
GCA_016066135	Canada	OXA-204	22
GCA_016066155	Canada	OXA-204	22
GCA_016066175	Canada	OXA-204	22
GCA_016066195	Canada	OXA-204	22
GCA_016066215	Canada	OXA-204	22
GCA_016066235	Canada	OXA-204	22
GCA_016066245	Canada	OXA-204	22
GCA_016066255	Canada	OXA-204	22
GCA_016066305	Canada	OXA-204	22
GCA_016066335	Canada	OXA-204	22
GCA_016066355	Canada	OXA-204	22
GCA_016066375	Canada	OXA-204	22
GCA_016066395	Canada	OXA-204	22
GCA_016066415	Canada	OXA-204	22
GCA_016066435	Canada	OXA-204	22
GCA_016066455	Canada	OXA-204	22
GCA_016066485	Canada	OXA-204	22
GCA_016066515	Canada	OXA-204	22
GCA_016066535	Canada	OXA-204	22
GCA_016066555	Canada	OXA-204	22
GCA_016066575	Canada	OXA-204	22
GCA_016066595	Canada	OXA-204	22
GCA_016066615	Canada	OXA-204	22
GCA_016066635	Canada	OXA-204	22
GCA_016066655	Canada	OXA-204	22
GCA_016066675	Canada	OXA-204	22
GCA_016066705	Canada	OXA-204	22
GCA_016066725	Canada	OXA-204	22
GCA_016066745	Canada	OXA-204	22
GCA_016066775	Canada	OXA-204	22
GCA_016066795	Canada	OXA-204	22
GCA_016066815	Canada	OXA-204	22
GCA_016066835	Canada	OXA-204	22
GCA_016066855	Canada	OXA-204	22
GCA_016066875	Canada	OXA-204	22
GCA_016066925	Canada	OXA-204	22
GCA_016066945	Canada	OXA-204	22
GCA_016066955	Canada	OXA-204	22
GCA_016066965	Canada	OXA-204	22
GCA_016067015	Canada	OXA-204	22
GCA_016067035	Canada	OXA-204	22
GCA_016067055	Canada	OXA-204	22
GCA_016067075	Canada	OXA-204	22
GCA_016067115	Canada	OXA-204	22
GCA_016067135	Canada	OXA-204	22
GCA_016067155	Canada	OXA-204	22
GCA_016067175	Canada	OXA-204	22
GCA_016067195	Canada	OXA-204	22
GCA_016067225	Canada	OXA-204	22
GCA_016067255	Canada	OXA-204	22
GCA_016067275	Canada	OXA-204	22
GCA_016067315	Canada	OXA-204	22
GCA_016067335	Canada	OXA-204	22
GCA_016067355	Canada	OXA-204	22
GCA_016067405	Canada	OXA-204	22
GCA_016068015	Canada	OXA-204	22
GCA_016074915	Singapore	NDM-1	22
GCA_016074955	Singapore	NDM-1	22
GCA_016075015	Singapore	KPC-2	-
GCA_016075035	Singapore	KPC-2	-
GCA_016075055	Singapore	NDM-1;OXA-48	22
GCA_016075095	Singapore	NDM-1	22
GCA_016075135	Singapore	KPC-2	628
GCA_016075155	Singapore	NDM-1	107
GCA_016075175	Mexico	VIM-23	22
GCA_016075195	Australia	IMP-4	98
GCA_016075215	Singapore	NDM-1	107
GCA_016075275	Italy	VIM-1	125
GCA_016075295	Mexico	VIM-2	95
GCA_016075355	USA	KPC-3	686
GCA_016075995	USA	KPC-3	116
GCA_016076055	USA	KPC-2	22
GCA_016076075	China	GES-5;IMP-8	22
GCA_016076095	Myanmar	NDM-4	116
GCA_016076155	Myanmar	NDM-7	22
GCA_016076195	Myanmar	NDM-4	340
GCA_016076255	Myanmar	NDM-1	-
GCA_016076295	Myanmar	NDM-4	22
GCA_016081165	Australia	IMP-4	496
GCA_016081215	Australia	IMP-4	95
GCA_016081375	Australia	NDM-1	22
GCA_016086095	USA	KPC-2	22
GCA_016086115	USA	KPC-2	22
GCA_016086155	USA	KPC-2	22
GCA_016086175	USA	KPC-2	22
GCA_016086195	USA	KPC-2	22
GCA_016086215	USA	KPC-2	396
GCA_016086225	USA	KPC-2	22
GCA_016086415	USA	KPC-2	22
GCA_016086435	USA	KPC-2	396
GCA_016086455	USA	KPC-2	22
GCA_016086475	USA	KPC-2	22
GCA_016086515	USA	KPC-2	22
GCA_016086535	USA	KPC-2	22
GCA_016086555	USA	KPC-2	396
GCA_016086615	USA	KPC-2	511
GCA_016086635	USA	KPC-2	396
GCA_016086735	USA	KPC-2	62
GCA_016087095	USA	KPC-2	396
GCA_016087155	USA	KPC-2	22
GCA_016087215	USA	KPC-2	396
GCA_016087275	USA	KPC-3	924
GCA_016088135	USA	KPC-2	22
GCA_016088255	USA	KPC-2	114
GCA_016088275	USA	KPC-2	396
GCA_016088295	USA	KPC-2	95
GCA_016088335	USA	KPC-2	396
GCA_016088735	USA	KPC-2	22
GCA_016088815	USA	KPC-2	-
GCA_016088875	Denmark	NDM-1	18
GCA_016088945	Denmark	NDM-1	18
GCA_016088975	Denmark	NDM-1	18
GCA_016089015	Denmark	NDM-1	18
GCA_016089035	Denmark	NDM-1	18
GCA_016089055	Denmark	NDM-1	18
GCA_016089075	Denmark	NDM-1	18
GCA_016089085	Denmark	NDM-1	18
GCA_016089115	Denmark	NDM-1	18
GCA_016089135	Denmark	NDM-1	18
GCA_016089175	Denmark	NDM-1	18
GCA_016089195	Denmark	NDM-1	18
GCA_016089205	Denmark	NDM-1	18
GCA_016109835	USA	KPC-2	396
GCA_016500585	USA	KPC-3	114
GCA_016501095	USA	KPC-3	96
GCA_016501455	USA	KPC-3	116
GCA_016503505	USA	NDM-1	1160
GCA_016614875	missing	NDM-1	248
GCA_016639335	USA	KPC-2	630
GCA_016860045	Viet Nam	GES-13	9
GCA_016905585	Czech Republic	KPC-2	65
GCA_016905625	Czech Republic	KPC-2	582
GCA_016905635	Czech Republic	KPC-2	98
GCA_016905675	Czech Republic	KPC-2	582
GCA_016905745	Czech Republic	KPC-2	65
GCA_016905765	Czech Republic	KPC-2	65
GCA_016905775	Czech Republic	KPC-2	65
GCA_016905875	Czech Republic	KPC-2	582
GCA_016939595	Czech Republic	KPC-2	65
GCA_016939615	Czech Republic	KPC-2	8
GCA_016939655	Czech Republic	KPC-2	65
GCA_017086505	Switzerland	OXA-48	505
GCA_017114565	Czech Republic	KPC-2	98
GCA_017143675	USA	NDM-5	261
GCA_017151445	China	NDM-5	64
GCA_017151595	China	NDM-5	631
GCA_017535765	Thailand	NDM-1	18
GCA_017901615	Thailand	NDM-1	11
GCA_017902215	Thailand	NDM-1	116
GCA_017903275	Thailand	NDM-1	116
GCA_017955015	Germany	VIM-1	98
GCA_017955035	Spain	VIM-2	95
GCA_017957815	USA	KPC-2	150
GCA_017957915	Australia	IMP-4	185
GCA_017957935	Germany	KPC-2	98
GCA_017971625	Australia	IMP-4	64
GCA_017971665	Germany	KPC-2	98
GCA_018019215	USA	KPC-2	632
GCA_018029995	Germany	OXA-48	153
GCA_018039185	USA	KPC-3	1007
GCA_018039945	Australia	IMP-4	22
GCA_018040005	Australia	IMP-4	22
GCA_018040025	USA	KPC-2	62
GCA_018043005	USA	KPC-2	22
GCA_018066485	USA	KPC-4	551
GCA_018066535	USA	KPC-3	22
GCA_018066565	USA	KPC-3	22
GCA_018066575	USA	KPC-3	22
GCA_018066625	USA	KPC-3	630
GCA_018067665	USA	KPC-3	-
GCA_018073305	Germany	VIM-4	153
GCA_018089985	Singapore	KPC-2	169
GCA_018107715	Malaysia	KPC-6;VIM-4	507
GCA_018107785	Malaysia	KPC-2	22
GCA_018168775	USA	KPC-3	8
GCA_018168955	USA	KPC-2	98
GCA_018169015	USA	KPC-3	114
GCA_018169035	USA	KPC-3	114
GCA_018169155	USA	KPC-3	494
GCA_018420365	Germany	KPC-3	18
GCA_018420455	Germany	KPC-2	98
GCA_018420725	Germany	KPC-2	327
GCA_018421175	Germany	NDM-5	22
GCA_018421475	Germany	OXA-48	19
GCA_018421575	Germany	KPC-2	111
GCA_018421715	Germany	OXA-48	91
GCA_018422965	Germany	OXA-48	19
GCA_018422995	Germany	OXA-48	19
GCA_018423015	Germany	VIM-1	19
GCA_018423075	Germany	OXA-162	633
GCA_018423095	Germany	OXA-48	488
GCA_018423195	Germany	KPC-2	107
GCA_018438555	Germany	KPC-2;VIM-4	22
GCA_018438605	Germany	VIM-2	-
GCA_018438625	Germany	OXA-48	18
GCA_018439045	Germany	KPC-2	22
GCA_018439105	Germany	KPC-2	114
GCA_018439185	Germany	KPC-2	22
GCA_018439245	Germany	VIM-1	584
GCA_018439745	Germany	KPC-2	22
GCA_018439765	Germany	KPC-2	98
GCA_018439905	Germany	KPC-2	98
GCA_018440275	Germany	KPC-3	18
GCA_018441215	Germany	OXA-48	22
GCA_018441285	Germany	OXA-48	19
GCA_018441435	Germany	VIM-2	19
GCA_018441725	Germany	OXA-48	634
GCA_018441765	Germany	OXA-48	18
GCA_018442145	Germany	NDM-1	512
GCA_018442185	Germany	KPC-2	19
GCA_018442425	Germany	OXA-48	18
GCA_018443005	Germany	KPC-2	22
GCA_018443315	Germany	KPC-2	256
GCA_018444505	Germany	OXA-48	8
GCA_018444815	Germany	KPC-2	116
GCA_018445725	Germany	VIM-2	396
GCA_018445825	Germany	NDM-5	540
GCA_018446045	Germany	KPC-3	18
GCA_018446195	Germany	KPC-3	18
GCA_018446835	Germany	VIM-4	19
GCA_018446915	Germany	OXA-48	112
GCA_018447685	Germany	OXA-162	396
GCA_018447695	Germany	KPC-2;VIM-1	415
GCA_018501665	USA	KPC-2	-
GCA_018868325	USA	KPC-3;NDM-1	22
GCA_018868685	USA	KPC-2	22
GCA_018921885	Germany	VIM-1	154
GCA_018922485	Germany	VIM-1	154
GCA_018922525	Germany	VIM-1	154
GCA_018922605	Germany	VIM-1	154
GCA_019060165	France	NDM-1	22
GCA_019061035	France	NDM-1	22
GCA_019270935	USA	NDM-1	8
GCA_019270955	USA	NDM-1	8
GCA_019271275	USA	KPC-3	8
GCA_019271325	USA	KPC-2	8
GCA_019271455	USA	KPC-2	98
GCA_019271495	USA	KPC-2	8
GCA_019271855	USA	KPC-2	98
GCA_019272255	USA	KPC-3	8
GCA_019659905	China	NDM-1	18
GCA_019660135	China	NDM-1	22
GCA_019660345	China	NDM-1	22
GCA_019660505	China	NDM-1	22
GCA_019660585	China	NDM-1	615
GCA_019660945	China	NDM-1	22
GCA_019731875	Germany	OXA-48	216
GCA_019800135	Germany	KPC-2;VIM-1	415
GCA_019871465	Germany	VIM-1	396
GCA_019942435	USA	NDM-5;OXA-48	22
GCA_020261525	USA	KPC-2	112
GCA_020321835	USA	NDM-7	156
GCA_020407585	Finland	OXA-181	604
GCA_020411845	USA	GES-6	98
GCA_020415965	Finland	KPC-3	116
GCA_020470145	USA	KPC-2	112
GCA_020470165	USA	VIM-23	582
GCA_020535485	USA	NDM-1	8
GCA_020561575	USA	KPC-3	-
GCA_020569295	USA	KPC-2	492
GCA_020575245	USA	KPC-2	112
GCA_020575305	USA	KPC-2	112
GCA_020575735	USA	KPC-2	18
GCA_020607795	USA	KPC-3	114
GCA_020639355	China	NDM-5	22
GCA_020680125	USA	KPC-2	615
GCA_020680685	USA	KPC-2	22
GCA_020680705	USA	OXA-181	307
GCA_020680845	USA	KPC-2	615
GCA_020695525	Czech Republic	VIM-4	95
GCA_020695645	Czech Republic	VIM-1	9
GCA_020710135	Czech Republic	VIM-4	674
GCA_020710145	Czech Republic	VIM-1	673
GCA_020730125	USA	KPC-3	169
GCA_020776615	USA	KPC-2	11
GCA_020809005	China	NDM-5	22
GCA_020895355	USA	KPC-3	22
GCA_020920035	USA	KPC-3;NDM-1	256
GCA_021014095	USA	NDM-5	139
GCA_021027935	USA	OXA-181	91
GCA_021221145	USA	KPC-2	8
GCA_021222165	USA	KPC-2	22
GCA_021222405	USA	KPC-2	112
GCA_021223025	USA	KPC-2	112
GCA_021275665	USA	NDM-7	257
GCA_021417225	China	NDM-1	18
GCA_021417245	China	KPC-2	116
GCA_021418805	Germany	VIM-1	154
GCA_021419765	Germany	VIM-1	-
GCA_021421725	Germany	VIM-1	154
GCA_021421745	Germany	VIM-1	154
GCA_021421755	Germany	VIM-1	402
GCA_021421805	Germany	VIM-4	125
GCA_021421985	Germany	VIM-1	154
GCA_021424805	Germany	VIM-1	154
GCA_021424865	Germany	VIM-1	402
GCA_021424885	Germany	VIM-1	154
GCA_021426645	Germany	VIM-4	214
GCA_021427745	Germany	VIM-1	154
GCA_021427845	Germany	VIM-1	154
GCA_021430585	Germany	VIM-1	154
GCA_021430605	Germany	VIM-1	154
GCA_021431085	Germany	VIM-4	153
GCA_021431125	Germany	VIM-1	154
GCA_021431305	Germany	VIM-1	154
GCA_021431565	Germany	VIM-1	154
GCA_021431645	Germany	VIM-1	154
GCA_021538295	USA	NDM-1	-
GCA_021541975	United Kingdom	OXA-48	114
GCA_021542135	United Kingdom	KPC-2	22
GCA_021542695	United Kingdom	KPC-2	-
GCA_021543215	United Kingdom	KPC-2	-
GCA_021543595	United Kingdom	OXA-48	396
GCA_021543815	United Kingdom	OXA-48	396
GCA_021543935	United Kingdom	OXA-48	396
GCA_021544235	United Kingdom	NDM-1	18
GCA_021544335	United Kingdom	KPC-3	111
GCA_021544755	United Kingdom	NDM-1	18
GCA_021563135	Germany	VIM-1	154
GCA_021578555	USA	KPC-2	22
GCA_021578575	USA	KPC-2	98
GCA_021578615	USA	KPC-3	22
GCA_021578655	USA	KPC-2	95
GCA_021578715	USA	NDM-1	8
GCA_021578995	USA	NDM-1	8
GCA_021579015	USA	KPC-2	98
GCA_021684515	USA	NDM-5	22
GCA_021803925	USA	NDM-1	263
GCA_021815085	USA	KPC-2	95
GCA_021825965	USA	NDM-1	22
GCA_022023935	Canada	VIM-2	129
GCA_022099275	United Kingdom	OXA-48	107
GCA_022099775	United Kingdom	NDM-1	18
GCA_022099815	United Kingdom	OXA-48	114
GCA_022099915	United Kingdom	VIM-4	488
GCA_022100075	United Kingdom	OXA-48	11
GCA_022100755	United Kingdom	VIM-4	484
GCA_022101355	United Kingdom	OXA-48	111
GCA_022101435	United Kingdom	OXA-48	114
GCA_022104955	United Kingdom	OXA-48	114
GCA_022107395	USA	KPC-2	8
GCA_022110595	United Kingdom	NDM-1	18
GCA_022111355	United Kingdom	VIM-4	11
GCA_022113235	United Kingdom	KPC-2	-
GCA_022116875	United Kingdom	OXA-48	11
GCA_022116895	United Kingdom	OXA-48	98
GCA_022116975	United Kingdom	OXA-48	11
GCA_022117175	United Kingdom	OXA-48	98
GCA_022120355	United Kingdom	OXA-48	396
GCA_022122065	United Kingdom	OXA-48	1180
GCA_022123585	United Kingdom	NDM-1	91
GCA_022123685	United Kingdom	OXA-48	11
GCA_022124425	United Kingdom	NDM-1	150
GCA_022135805	United Kingdom	OXA-48	11
GCA_022137885	United Kingdom	NDM-1	511
GCA_022139545	United Kingdom	KPC-2	98
GCA_022140365	United Kingdom	OXA-48	396
GCA_022144645	United Kingdom	VIM-1	22
GCA_022154965	United Kingdom	VIM-4	62
GCA_022156565	United Kingdom	OXA-181	311
GCA_022156605	United Kingdom	NDM-1	114
GCA_022158145	United Kingdom	OXA-48	98
GCA_022158225	United Kingdom	NDM-1	91
GCA_022158365	United Kingdom	NDM-1	62
GCA_022158625	United Kingdom	OXA-48	91
GCA_022158665	United Kingdom	OXA-48	920
GCA_022158845	United Kingdom	VIM-4	488
GCA_022160005	United Kingdom	NDM-1;OXA-181	112
GCA_022160105	United Kingdom	OXA-48	62
GCA_022160525	United Kingdom	OXA-48	396
GCA_022160605	United Kingdom	OXA-48	114
GCA_022161425	United Kingdom	OXA-48	396
GCA_022161565	United Kingdom	KPC-2	169
GCA_022162645	United Kingdom	OXA-48	98
GCA_022162685	United Kingdom	VIM-4	11
GCA_022389265	USA	KPC-2	112
GCA_022389405	USA	KPC-2	169
GCA_022400985	USA	VIM-1	-
GCA_022430505	China	KPC-2;NDM-1	116
GCA_022474475	USA	KPC-3	116
GCA_022517245	United Kingdom	KPC-2	116
GCA_022517345	United Kingdom	KPC-2	22
GCA_022517365	United Kingdom	KPC-2	22
GCA_022517565	United Kingdom	KPC-2	169
GCA_022517685	United Kingdom	KPC-2	22
GCA_022517785	United Kingdom	KPC-2	114
GCA_022517945	United Kingdom	KPC-2	116
GCA_022518065	United Kingdom	KPC-2	22
GCA_022518225	United Kingdom	KPC-2	22
GCA_022518265	United Kingdom	KPC-2	332
GCA_022518365	United Kingdom	KPC-2	615
GCA_022518385	United Kingdom	KPC-2	332
GCA_022518765	United Kingdom	KPC-2	114
GCA_022518905	United Kingdom	KPC-2	22
GCA_022518925	United Kingdom	KPC-2	22
GCA_022519145	United Kingdom	KPC-2	22
GCA_022519165	United Kingdom	KPC-2	114
GCA_022519175	United Kingdom	KPC-2	114
GCA_022519205	United Kingdom	KPC-2	22
GCA_022519265	United Kingdom	KPC-2	256
GCA_022519745	United Kingdom	KPC-2	615
GCA_022519845	United Kingdom	KPC-2	22
GCA_022520085	United Kingdom	KPC-2	114
GCA_022520125	United Kingdom	KPC-2	116
GCA_022520155	United Kingdom	KPC-2	22
GCA_022520275	United Kingdom	KPC-2	114
GCA_022520325	United Kingdom	KPC-2	114
GCA_022520405	United Kingdom	KPC-2	22
GCA_022520465	United Kingdom	KPC-2	91
GCA_022520665	United Kingdom	KPC-2	114
GCA_022520705	United Kingdom	KPC-2	256
GCA_022521265	United Kingdom	KPC-2	22
GCA_022522285	United Kingdom	KPC-2	114
GCA_022523005	United Kingdom	KPC-2	22
GCA_022523125	United Kingdom	KPC-2	22
GCA_022524105	United Kingdom	KPC-2	22
GCA_022524165	United Kingdom	KPC-2	114
GCA_022525685	United Kingdom	KPC-2	256
GCA_022525765	United Kingdom	KPC-2	22
GCA_022525985	United Kingdom	KPC-2	22
GCA_022527025	United Kingdom	KPC-2	169
GCA_022527225	United Kingdom	KPC-2	22
GCA_022527285	United Kingdom	KPC-2	332
GCA_022527425	United Kingdom	KPC-2	22
GCA_022527565	United Kingdom	KPC-2	116
GCA_022527625	United Kingdom	KPC-2	22
GCA_022527645	United Kingdom	KPC-2	22
GCA_022527655	United Kingdom	KPC-2	332
GCA_022527725	United Kingdom	KPC-2	107
GCA_022527745	United Kingdom	KPC-2	332
GCA_022527765	United Kingdom	KPC-2	107
GCA_022528105	United Kingdom	KPC-2	114
GCA_022528225	United Kingdom	KPC-2	22
GCA_022528275	United Kingdom	KPC-2	114
GCA_022528785	United Kingdom	KPC-2	256
GCA_022528805	United Kingdom	KPC-2	22
GCA_022528885	United Kingdom	KPC-2	22
GCA_022528945	United Kingdom	KPC-2	22
GCA_022529025	United Kingdom	KPC-2	169
GCA_022529065	United Kingdom	KPC-2	114
GCA_022529425	United Kingdom	KPC-2	22
GCA_022529445	United Kingdom	KPC-2	22
GCA_022529525	United Kingdom	KPC-2	22
GCA_022529645	United Kingdom	KPC-2	91
GCA_022529785	United Kingdom	KPC-2	22
GCA_022529885	United Kingdom	KPC-2	111
GCA_022529945	United Kingdom	KPC-2	114
GCA_022530285	United Kingdom	KPC-2	22
GCA_022530365	United Kingdom	KPC-2	116
GCA_022530465	United Kingdom	KPC-2	111
GCA_022530985	United Kingdom	KPC-2	107
GCA_022531075	United Kingdom	KPC-2	22
GCA_022531255	United Kingdom	KPC-2	22
GCA_022531365	United Kingdom	KPC-2	22
GCA_022531385	United Kingdom	KPC-2	91
GCA_022531685	United Kingdom	KPC-2	116
GCA_022531705	United Kingdom	KPC-2	114
GCA_022531765	United Kingdom	KPC-2	22
GCA_022531865	United Kingdom	KPC-2	22
GCA_022532345	United Kingdom	KPC-2	22
GCA_022532525	United Kingdom	KPC-2	114
GCA_022532565	United Kingdom	KPC-2	91
GCA_022532585	United Kingdom	KPC-2	91
GCA_022532625	United Kingdom	KPC-2	332
GCA_022532645	United Kingdom	KPC-2	169
GCA_022532685	United Kingdom	KPC-2	111
GCA_022532745	United Kingdom	KPC-2	332
GCA_022532885	United Kingdom	KPC-2	114
GCA_022532985	United Kingdom	KPC-2	332
GCA_022533005	United Kingdom	KPC-2	116
GCA_022533065	United Kingdom	KPC-2	107
GCA_022533165	United Kingdom	KPC-2	116
GCA_022533225	United Kingdom	KPC-2	22
GCA_022533325	United Kingdom	KPC-2	615
GCA_022533365	United Kingdom	KPC-2	22
GCA_022533775	United Kingdom	KPC-2	22
GCA_022533815	United Kingdom	KPC-2	116
GCA_022533835	United Kingdom	KPC-2	114
GCA_022533855	United Kingdom	KPC-2	114
GCA_022533895	United Kingdom	KPC-2	22
GCA_022533935	United Kingdom	KPC-2	22
GCA_022534135	United Kingdom	KPC-2	114
GCA_022534275	United Kingdom	KPC-2	22
GCA_022534395	United Kingdom	KPC-2	114
GCA_022534495	United Kingdom	KPC-2;OXA-48	114
GCA_022534655	United Kingdom	KPC-2	22
GCA_022534875	United Kingdom	KPC-2	615
GCA_022534975	United Kingdom	KPC-2	22
GCA_022535055	United Kingdom	KPC-2	22
GCA_022535695	United Kingdom	KPC-2	332
GCA_022535755	United Kingdom	KPC-2	22
GCA_022535875	United Kingdom	KPC-2	22
GCA_022535995	United Kingdom	KPC-2	332
GCA_022536055	United Kingdom	KPC-2	22
GCA_022536295	United Kingdom	KPC-2	22
GCA_022536315	United Kingdom	KPC-2	22
GCA_022536435	United Kingdom	KPC-2	111
GCA_022536475	United Kingdom	KPC-2	615
GCA_022536615	United Kingdom	KPC-2	114
GCA_022536955	United Kingdom	KPC-2	114
GCA_022536975	United Kingdom	KPC-2	114
GCA_022542405	missing	OXA-48	22
GCA_022542455	missing	OXA-48	22
GCA_022542475	missing	OXA-48	22
GCA_022542485	missing	OXA-48	22
GCA_022542495	missing	OXA-48	22
GCA_022542535	missing	OXA-48	22
GCA_022542555	missing	OXA-48	22
GCA_022542575	missing	OXA-48	22
GCA_022542595	missing	OXA-48	22
GCA_022542615	missing	OXA-48	22
GCA_022542635	missing	OXA-48	22
GCA_022542655	missing	OXA-48	22
GCA_022542675	missing	OXA-48	22
GCA_022542695	missing	OXA-48	22
GCA_022542715	missing	OXA-48	22
GCA_022542735	missing	OXA-232	22
GCA_022542755	missing	OXA-48	22
GCA_022542795	missing	OXA-48	22
GCA_022542815	missing	OXA-48	22
GCA_022542855	missing	OXA-48	22
GCA_022542875	missing	OXA-48	22
GCA_022542885	missing	VIM-1	22
GCA_022542915	missing	VIM-1	91
GCA_022542935	missing	VIM-1	91
GCA_022542945	missing	OXA-48	22
GCA_022542975	missing	OXA-48	22
GCA_022542995	missing	OXA-48	22
GCA_022543005	missing	OXA-48	22
GCA_022543035	missing	VIM-1	91
GCA_022543045	missing	OXA-48	22
GCA_022543075	missing	OXA-48	22
GCA_022543095	missing	OXA-48	22
GCA_022543115	missing	OXA-48	22
GCA_022543145	missing	OXA-48	22
GCA_022543175	missing	VIM-1	91
GCA_022543195	missing	OXA-48	22
GCA_022543255	missing	VIM-1	396
GCA_022543275	missing	OXA-48	22
GCA_022543295	missing	OXA-48	22
GCA_022543335	missing	VIM-1	91
GCA_022543355	missing	OXA-48	22
GCA_022543375	missing	VIM-1	91
GCA_022543395	missing	OXA-48;VIM-1	91
GCA_022543405	missing	OXA-48	22
GCA_022543455	missing	OXA-48	22
GCA_022591375	USA	VIM-1	-
GCA_022876125	USA	NDM-1	22
GCA_022877565	USA	KPC-2	22
GCA_022877905	USA	NDM-1	8
GCA_022995585	USA	KPC-2	18
GCA_023003345	USA	KPC-2	18
GCA_023010385	USA	KPC-3	22
GCA_023033935	USA	KPC-2	150
GCA_023033995	USA	KPC-2	257
GCA_023034005	USA	KPC-2	167
GCA_023034055	USA	GES-3;KPC-2	22
GCA_023034095	USA	KPC-2	8
GCA_023034155	USA	GES-5	167
GCA_023034175	USA	GES-5	167
GCA_023034215	USA	KPC-2	8
GCA_023034255	USA	KPC-2	112
GCA_023034265	USA	KPC-2	112
GCA_023034315	USA	KPC-2	8
GCA_023034355	USA	KPC-2	112
GCA_023034385	USA	KPC-2	150
GCA_023034435	USA	KPC-2	150
GCA_023034505	USA	KPC-2	584
GCA_023034555	USA	KPC-2	8
GCA_023034585	USA	KPC-2	8
GCA_023034665	USA	KPC-2	116
GCA_023034695	USA	KPC-2	915
GCA_023034835	USA	KPC-2	163
GCA_023034855	USA	KPC-2	112
GCA_023034895	USA	KPC-2	112
GCA_023034915	USA	KPC-2	167
GCA_023034955	USA	KPC-2	22
GCA_023034995	USA	KPC-2	584
GCA_023035035	USA	KPC-2	257
GCA_023035135	USA	KPC-2	91
GCA_023035275	USA	KPC-2	112
GCA_023035375	USA	KPC-2	112
GCA_023035395	USA	GES-3	150
GCA_023035475	USA	KPC-2	257
GCA_023035535	USA	KPC-2	523
GCA_023035595	USA	KPC-2	584
GCA_023035615	USA	KPC-2	22
GCA_023035655	USA	KPC-2	167
GCA_023035895	USA	KPC-2	8
GCA_023037075	Singapore	KPC-2	22
GCA_023037255	Singapore	NDM-1	18
GCA_023037615	Singapore	NDM-1	22
GCA_023037995	Singapore	KPC-2	-
GCA_023038355	Singapore	KPC-2	112
GCA_023038495	Singapore	blaIMP-1	91
GCA_023038775	Singapore	OXA-48	22
GCA_023038855	Singapore	OXA-48	22
GCA_023038875	Singapore	OXA-48	22
GCA_023039645	Singapore	KPC-2	64
GCA_023043455	Singapore	NDM-1	22
GCA_023044035	Singapore	blaIMP-1	98
GCA_023054235	USA	KPC-3	116
GCA_023069015	USA	NDM-1	114
GCA_023093345	France	OXA-48	22
GCA_023093395	France	OXA-48	22
GCA_023102135	USA	KPC-3	100
GCA_023203275	USA	VIM-1	-
GCA_023203335	USA	KPC-2	492
GCA_023203375	USA	KPC-2	112
GCA_023330605	China	NDM-1	257
GCA_023339375	Germany	VIM-1	154
GCA_023339855	Germany	VIM-1	154
GCA_023340215	Germany	VIM-1	154
GCA_023340255	Germany	VIM-1	154
GCA_023340275	Germany	OXA-162;VIM-1	484
GCA_023340455	Germany	VIM-1	402
GCA_023342335	USA	KPC-3	-
GCA_023342615	Germany	VIM-1	19
GCA_023345865	USA	KPC-2	64
GCA_023364855	Singapore	NDM-1	18
GCA_023364915	Singapore	NDM-1	107
GCA_023364935	Singapore	NDM-1	22
GCA_023364975	Singapore	NDM-1	22
GCA_023365375	Singapore	NDM-1	415
GCA_023365535	Singapore	NDM-1;OXA-48	22
GCA_023365695	Singapore	NDM-1	22
GCA_023365715	Singapore	NDM-1	484
GCA_023366535	Singapore	NDM-1	992
GCA_023368255	Singapore	NDM-1	18
GCA_023368375	Singapore	NDM-1	22
GCA_023374915	China	NDM-1	98
GCA_023405795	Singapore	NDM-1	484
GCA_023406435	Singapore	NDM-1	18
GCA_023408055	Singapore	NDM-1	22
GCA_023414535	Singapore	NDM-1	22
GCA_023416705	Singapore	NDM-1	22
GCA_023452675	Singapore	NDM-1	22
GCA_023453065	Singapore	NDM-1	-
GCA_023453635	Singapore	NDM-1	22
GCA_023453905	Singapore	NDM-1	22
GCA_023454045	Singapore	NDM-1	22
GCA_023455725	Singapore	NDM-1	22
GCA_023455895	Singapore	NDM-1	11
GCA_023455995	Singapore	NDM-1	18
GCA_023456075	Singapore	NDM-1	22
GCA_023456095	Singapore	NDM-1	22
GCA_023465795	Singapore	OXA-48	702
GCA_023467415	United Kingdom	KPC-2	114
GCA_023580895	Australia	IMP-4	185
GCA_023583905	Australia	IMP-4	185
GCA_023594365	Australia	IMP-4	185
GCA_023601845	Australia	IMP-4	185
GCA_023612475	Switzerland	OXA-48	22
GCA_023615285	USA	KPC-2	112
GCA_023615325	USA	KPC-2	8
GCA_023658085	USA	KPC-3	22
GCA_023661585	Australia	IMP-4	125
GCA_023672425	Australia	IMP-4	185
GCA_023675415	Australia	IMP-4	185
GCA_023675945	Australia	IMP-4	125
GCA_023756145	USA	KPC-2	18
GCA_023759985	Australia	NDM-1	18
GCA_023775415	USA	NDM-1	98
GCA_023910535	Finland	KPC-2	18
GCA_023925785	Israel	NDM-1	647
GCA_023930365	Israel	NDM-1	163
GCA_023982315	Spain	OXA-48;VIM-2	22
GCA_023982935	Spain	OXA-48;VIM-2	22
GCA_023982945	Spain	OXA-48;VIM-2	22
GCA_023982975	Spain	OXA-48;VIM-2	22
GCA_023982985	Spain	OXA-48;VIM-2	22
GCA_024006995	USA	KPC-3	8
GCA_024007035	USA	KPC-3	8
GCA_024007055	USA	KPC-3	8
GCA_024007075	USA	KPC-3	8
GCA_024007115	USA	KPC-3	8
GCA_024024335	Italy	VIM-1	18
GCA_024131185	USA	KPC-2	112
GCA_024138935	France	OXA-48	22
GCA_024138955	France	OXA-48	22
GCA_024210715	USA	KPC-2	8
GCA_024211095	USA	KPC-2	18
GCA_024273665	Israel	NDM-1	675
GCA_024273695	Israel	NDM-1	676
GCA_024367335	USA	VIM-1	702
GCA_024377015	USA	KPC-3	647
GCA_024392215	USA	KPC-3	484
GCA_024392315	USA	NDM-1	492
GCA_024418265	USA	KPC-3	114
GCA_024418285	USA	KPC-2	125
GCA_024418345	USA	KPC-2	22
GCA_024420655	USA	KPC-4	22
GCA_024507095	USA	KPC-4	111
GCA_024507575	USA	KPC-4	98
GCA_024507595	USA	KPC-4	-
GCA_024507615	USA	KPC-4	98
GCA_024575815	USA	KPC-2	18
GCA_024575835	USA	KPC-2	169
GCA_024800305	China	NDM-1	116
GCA_024866645	USA	NDM-1	492
GCA_024867565	USA	NDM-1	702
GCA_024921745	USA	KPC-2	484
GCA_025030735	Canada	KPC-3	1235
GCA_025030835	Canada	OXA-204	22
GCA_025033635	Canada	OXA-204	22
GCA_025033655	Canada	KPC-3	396
GCA_025033975	Canada	KPC-3	22
GCA_025033995	Canada	KPC-3	615
GCA_025034015	Canada	KPC-3	11
GCA_025034135	Canada	KPC-2	22
GCA_025034395	Canada	KPC-3	494
GCA_025034455	Canada	KPC-2	98
GCA_025034515	Canada	KPC-2	22
GCA_025034835	Canada	OXA-204	22
GCA_025035165	Canada	OXA-204	22
GCA_025035425	Canada	KPC-2	11
GCA_025035445	Canada	KPC-3	91
GCA_025035485	Canada	KPC-2	22
GCA_025035505	Canada	NDM-1	18
GCA_025035565	Canada	OXA-204	22
GCA_025036045	Canada	KPC-3	95
GCA_025036265	Canada	OXA-204	22
GCA_025036345	Canada	OXA-204	22
GCA_025036485	Canada	KPC-3	114
GCA_025037185	Canada	KPC-2	22
GCA_025037265	Canada	KPC-2	22
GCA_025037305	Canada	OXA-204	22
GCA_025037395	Canada	OXA-48	98
GCA_025037785	Canada	KPC-2	22
GCA_025037965	Canada	KPC-3	8
GCA_025038165	Canada	KPC-2	22
GCA_025038225	Canada	KPC-3	64
GCA_025038435	Canada	KPC-3	492
GCA_025038455	Canada	KPC-3	494
GCA_025038555	Canada	OXA-204	22
GCA_025038615	Canada	KPC-3	647
GCA_025038675	Canada	KPC-2	116
GCA_025038775	Canada	KPC-2	22
GCA_025039055	Canada	KPC-2	257
GCA_025039115	Canada	OXA-204	22
GCA_025039155	Canada	KPC-3	657
GCA_025039175	Canada	KPC-3	647
GCA_025039195	Canada	OXA-204	22
GCA_025039475	Canada	OXA-204	22
GCA_025039515	Canada	OXA-204	22
GCA_025039655	Canada	KPC-2	636
GCA_025042055	Canada	NDM-1	22
GCA_025064855	USA	KPC-2	263
GCA_025218205	Germany	OXA-48	19
GCA_025218215	Germany	OXA-48	19
GCA_025218225	Germany	OXA-48	22
GCA_025218415	Germany	OXA-48	116
GCA_025218445	Germany	OXA-48	22
GCA_025240745	USA	KPC-4;NDM-7	311
GCA_025443535	USA	KPC-2	98
GCA_025443855	USA	KPC-2	8
GCA_025495475	USA	KPC-2	8
GCA_025580045	USA	KPC-2	112
GCA_025685525	USA	KPC-3	98
GCA_025703085	USA	NDM-1	8
GCA_025875265	Norway	GES-9	116
GCA_025876745	Norway	NDM-1	323
GCA_025878145	Norway	NDM-1	107
GCA_025878205	Norway	NDM-1;OXA-181	112
GCA_025885935	USA	KPC-3	11
GCA_025908555	China	NDM-1	1098
GCA_025970785	Australia	IMP-4	501
GCA_025970825	Australia	IMP-4	335
GCA_025971905	Australia	IMP-4	8
GCA_025974785	Australia	IMP-4	512
GCA_025974865	Australia	IMP-4	8
GCA_025979145	Australia	IMP-4	62
GCA_025979285	Australia	IMP-4	8
GCA_025979445	Australia	IMP-4	95
GCA_025979565	Australia	NDM-5	-
GCA_025979745	Australia	NDM-1	139
GCA_025999575	Viet Nam	NDM-1	499
GCA_026137825	USA	KPC-3	1061
GCA_026239745	China	KPC-2;NDM-1	107
GCA_026239795	China	KPC-2;NDM-1	107
GCA_026240835	China	KPC-2;NDM-1	107
GCA_026240855	China	NDM-1	107
GCA_026240875	China	KPC-2;NDM-1	107
GCA_026274765	Czech Republic	KPC-2	19
GCA_026274845	Czech Republic	OXA-48	98
GCA_026274905	Czech Republic	OXA-48	98
GCA_026531235	Australia	OXA-232	-
GCA_026531495	Australia	KPC-2	22
GCA_026533855	Australia	KPC-2	22
GCA_026533915	Australia	IMP-4	396
GCA_026549305	Netherlands	KPC-2	169
GCA_026549425	Netherlands	KPC-2	169
GCA_026549555	Netherlands	KPC-2	169
GCA_026552155	Netherlands	KPC-2	169
GCA_026702905	USA	KPC-2	328
GCA_026703025	USA	KPC-2	511
GCA_027271215	USA	KPC-2	18
GCA_027595105	China	IMP-4;KPC-2	523
GCA_027613945	USA	KPC-2	22
GCA_027614025	USA	KPC-3	-
GCA_027867885	China	KPC-3;VIM-1	98
GCA_027908715	Germany	NDM-1	-
GCA_027992845	USA	KPC-2	98
GCA_027993165	USA	KPC-2	98
GCA_028062575	USA	KPC-3	-
GCA_028062595	USA	KPC-2	22
GCA_028063375	USA	KPC-2	98
GCA_028066255	USA	KPC-3	162
GCA_028068075	USA	KPC-2	341
GCA_028068095	USA	KPC-3	91
GCA_028068235	USA	KPC-3	8
GCA_028068295	USA	KPC-3	8
GCA_028367275	USA	KPC-2	415
GCA_028369915	USA	KPC-2	8
GCA_028404165	USA	KPC-2	116
GCA_028404205	USA	KPC-4	484
GCA_028558095	Portugal	KPC-3	270
GCA_028741355	USA	KPC-3	22
GCA_028760225	USA	VIM-23	-
GCA_028994595	Denmark	OXA-48	-
GCA_029021265	USA	NDM-1	62
GCA_029083585	Colombia	KPC-2	544
GCA_029083625	Colombia	KPC-2	544
GCA_029083655	USA	KPC-2	98
GCA_029083745	Australia	IMP-4	396
GCA_029083765	USA	KPC-3	111
GCA_029083785	USA	KPC-3	98
GCA_029083885	USA	KPC-2	-
GCA_029083925	USA	KPC-2	11
GCA_029083945	Italy	VIM-1	112
GCA_029083955	China	IMP-8	98
GCA_029084005	Italy	VIM-1	112
GCA_029084025	Spain	VIM-1	98
GCA_029084075	USA	KPC-3	527
GCA_029084105	Colombia	KPC-2	535
GCA_029084155	Portugal	VIM-1	95
GCA_029084195	Colombia	KPC-2	22
GCA_029084225	Colombia	KPC-3	22
GCA_029084245	Colombia	KPC-2	22
GCA_029084265	Philippines	NDM-7	98
GCA_029084285	Philippines	NDM-7	214
GCA_029084325	China	IMP-8	528
GCA_029084345	China	IMP-8	8
GCA_029084365	Italy	VIM-1	22
GCA_029084395	Italy	VIM-1	112
GCA_029084485	China	IMP-8	98
GCA_029084505	China	IMP-8	98
GCA_029084515	China	IMP-8	98
GCA_029084545	China	IMP-8	98
GCA_029084565	South Africa	NDM-1	116
GCA_029084585	Belgium	OXA-48	550
GCA_029084605	Thailand	NDM-1	116
GCA_029084665	Italy	KPC-3;VIM-1	523
GCA_029084685	Italy	VIM-1	91
GCA_029084705	Italy	VIM-1	22
GCA_029084725	Italy	VIM-1	22
GCA_029084755	Philippines	NDM-1	18
GCA_029084765	Italy	VIM-1	112
GCA_029084825	Thailand	NDM-1	549
GCA_029084845	Australia	IMP-4	396
GCA_029084885	Australia	IMP-4	396
GCA_029084895	Australia	IMP-4	396
GCA_029084975	Poland	VIM-1	98
GCA_029085005	USA	KPC-2	11
GCA_029085045	Thailand	NDM-1	22
GCA_029085065	USA	KPC-2	98
GCA_029085085	Colombia	KPC-2	535
GCA_029085095	USA	VIM-1	415
GCA_029085125	Argentina	KPC-2	22
GCA_029085135	Colombia	KPC-2	415
GCA_029085165	Colombia	KPC-2	22
GCA_029085185	Austria	KPC-3	22
GCA_029103925	China	NDM-1	22
GCA_029103945	China	IMP-4	169
GCA_029103965	China	NDM-1	116
GCA_029104005	China	IMP-4	62
GCA_029104075	China	IMP-4;VIM-1	125
GCA_029104105	China	KPC-2	1109
GCA_029104115	China	KPC-2	18
GCA_029104195	China	NDM-1	-
GCA_029104285	China	KPC-2	1109
GCA_029104295	China	KPC-2	111
GCA_029104355	China	KPC-2	1109
GCA_029104385	China	KPC-2	116
GCA_029104405	China	KPC-2	116
GCA_029104415	China	KPC-2	116
GCA_029104445	China	KPC-2	62
GCA_029104485	China	NDM-1	22
GCA_029167485	USA	KPC-4	98
GCA_029174825	USA	KPC-2;KPC-3	396
GCA_029337575	USA	KPC-2	22
GCA_029337595	USA	KPC-2	163
GCA_029337615	USA	KPC-2	163
GCA_029337635	USA	KPC-2	163
GCA_029380055	USA	KPC-2	112
GCA_029408275	USA	KPC-3	415
GCA_029408335	USA	KPC-2	150
GCA_029426055	USA	NDM-1	307
GCA_029467755	Singapore	NDM-1	107
GCA_029467875	Singapore	KPC-2	-
GCA_029482125	USA	KPC-3	582
GCA_029492105	Singapore	NDM-1	107
GCA_029492405	Singapore	NDM-1	22
GCA_029492425	Singapore	NDM-1	22
GCA_029492725	Singapore	NDM-1;OXA-48	22
GCA_029493345	Singapore	KPC-2	169
GCA_029493665	Singapore	NDM-1	22
GCA_029494135	Singapore	KPC-2	-
GCA_029534595	USA	KPC-4;NDM-5	64
GCA_029534975	USA	KPC-3	111
GCA_029579155	USA	KPC-2	22
GCA_029580085	USA	NDM-7	658
GCA_029595545	USA	KPC-2	1180
GCA_029615445	USA	KPC-4	311
GCA_029615705	USA	KPC-3	396
GCA_029616345	USA	KPC-3	185
GCA_029621185	USA	KPC-4	-
GCA_029636085	USA	NDM-1;OXA-181	396
GCA_029721395	USA	KPC-3	95
GCA_029835515	Pakistan	NDM-1	116
GCA_029835555	Pakistan	OXA-48	98
GCA_029835915	Pakistan	NDM-1	18
GCA_029835975	Pakistan	NDM-1	18
GCA_029836035	Pakistan	NDM-1	18
GCA_029836295	Pakistan	NDM-1	163
GCA_029839805	Pakistan	NDM-1	396
GCA_029839915	Pakistan	NDM-1	18
GCA_029840085	Pakistan	OXA-48	396
GCA_029840125	Pakistan	NDM-1	116
GCA_029841475	Pakistan	NDM-1	18
GCA_029841615	Pakistan	NDM-5	22
GCA_029841865	Pakistan	OXA-48	396
GCA_029842085	Pakistan	NDM-1	18
GCA_029842305	Pakistan	NDM-5	404
GCA_029843375	Pakistan	NDM-1	18
GCA_029843485	Pakistan	NDM-5	100
GCA_029844305	Pakistan	OXA-48	396
GCA_029848215	Czech Republic	OXA-48	98
GCA_030007575	Spain	OXA-48	22
GCA_030007795	Spain	OXA-48	22
GCA_030064365	Italy	KPC-2;OXA-181;VIM-1	22
GCA_030122455	China	KPC-2	523
GCA_030122475	China	KPC-2;NDM-1	118
GCA_030122495	China	KPC-2;NDM-1	523
GCA_030163265	China	IMP-4	11
GCA_030163285	China	NDM-1	8
GCA_030163295	China	NDM-1	214
GCA_030163355	China	NDM-1	1098
GCA_030163395	China	NDM-1	22
GCA_030163415	China	NDM-1	22
GCA_030163435	China	NDM-1	22
GCA_030163475	China	NDM-1	22
GCA_030163495	China	NDM-1	22
GCA_030163515	China	blaIMP-79	125
GCA_030163525	China	IMP-4;NDM-1	396
GCA_030163535	China	NDM-5	116
GCA_030163575	China	KPC-2	116
GCA_030163595	China	IMP-4;NDM-1	396
GCA_030163715	China	NDM-1	22
GCA_030177735	China	NDM-5	116
GCA_030178515	USA	KPC-3	311
GCA_030182445	USA	KPC-3	22
GCA_030184215	Australia	IMP-4;NDM-7	492
GCA_030185045	Australia	IMP-4	150
GCA_030187025	Australia	IMP-4	512
GCA_030194515	China	NDM-5	270
GCA_030235845	Nigeria	NDM-5	22
GCA_030235945	Nigeria	NDM-5	22
GCA_030283665	Australia	NDM-1	-
GCA_030360015	Japan	IMP-1	396
GCA_030412665	USA	KPC-3	341
GCA_030414255	Belgium	OXA-48	22
GCA_030808315	Japan	IMP-6	668
GCA_030820365	Japan	GES-5	95
GCA_030851675	USA	NDM-1	91
GCA_030871795	Japan	blaIMP-1	125
GCA_030884705	Japan	GES-24	22
GCA_030884965	Japan	IMP-1	116
GCA_030885025	Japan	IMP-1	116
GCA_030920005	Japan	IMP-1	62
GCA_030981815	USA	KPC-2	8
GCA_030982795	USA	KPC-4	22
GCA_030988055	USA	KPC-3;NDM-1	18
GCA_030988095	USA	KPC-3;NDM-1	18
GCA_031055655	USA	KPC-2	8
GCA_031056235	USA	KPC-2	11
GCA_031104405	USA	KPC-2	114
GCA_031193955	USA	NDM-5	98
GCA_031244145	USA	KPC-3	22
GCA_031244165	USA	KPC-2	22
GCA_031432815	United Kingdom	OXA-48	162
GCA_031447465	USA	KPC-2	22
GCA_031493165	USA	KPC-2	-
GCA_031501945	USA	KPC-3	22
GCA_031504765	Japan	blaIMP-1	62
GCA_031504825	Japan	blaIMP-1	62
GCA_031504845	Japan	blaIMP-1	62
GCA_031508905	Japan	blaIMP-1	22
GCA_031543845	USA	KPC-3;NDM-1	64
GCA_031578115	Japan	blaIMP-1	112
GCA_031630695	Japan	NDM-1	579
GCA_031630735	Japan	NDM-1	91
GCA_031657895	USA	KPC-2	116
GCA_031807435	Japan	blaIMP-1	484
GCA_031809295	Japan	blaIMP-1	62
GCA_031813255	Japan	blaIMP-1	62
GCA_031815895	Japan	blaIMP-1	146
GCA_031816435	Japan	blaIMP-1	62
GCA_031822135	Japan	blaIMP-1	124
GCA_031836295	USA	KPC-2	169
GCA_031836315	USA	KPC-2	8
GCA_031978845	USA	KPC-2	18
GCA_031980605	USA	KPC-2	8
GCA_032149225	USA	OXA-48	116
GCA_032191905	Germany	OXA-48	91
GCA_032192055	Germany	OXA-48	91
GCA_032192105	Germany	OXA-48	22
GCA_032192135	Germany	OXA-162	112
GCA_032192155	Germany	OXA-48;VIM-2	98
GCA_032192165	Germany	OXA-48	977
GCA_032192175	Germany	OXA-48	22
GCA_032192215	Germany	OXA-48	98
GCA_032192235	Germany	OXA-48	98
GCA_032192255	Germany	OXA-48	251
GCA_032192265	Germany	OXA-48	975
GCA_032192275	Germany	OXA-162	136
GCA_032192315	Germany	OXA-48	22
GCA_032192335	Germany	OXA-48	974
GCA_032192355	Germany	OXA-48	974
GCA_032192365	Germany	OXA-162	396
GCA_032192375	Germany	OXA-48	488
GCA_032192395	Germany	OXA-48	212
GCA_032192425	Germany	OXA-48	124
GCA_032192455	Germany	OXA-48	920
GCA_032192475	Germany	OXA-48	410
GCA_032192495	Germany	OXA-48	22
GCA_032192505	Germany	OXA-48	163
GCA_032192515	Germany	OXA-48	311
GCA_032192555	Germany	OXA-48	18
GCA_032192565	Germany	OXA-48	116
GCA_032192595	Germany	OXA-48	980
GCA_032192615	Germany	OXA-48	702
GCA_032192625	Germany	OXA-48	981
GCA_032192655	Germany	OXA-48	540
GCA_032192665	Germany	OXA-181	125
GCA_032192675	Germany	OXA-48	920
GCA_032192715	Germany	OXA-162	396
GCA_032192735	Germany	OXA-48	116
GCA_032192755	Germany	OXA-162	116
GCA_032192775	Germany	OXA-48	22
GCA_032192785	Germany	OXA-162	396
GCA_032192815	Germany	OXA-162	116
GCA_032192835	Germany	OXA-48	18
GCA_032192855	Germany	OXA-162	116
GCA_032192875	Germany	OXA-48	19
GCA_032192895	Germany	OXA-48	604
GCA_032192915	Germany	OXA-48	18
GCA_032192935	Germany	OXA-48	19
GCA_032192955	Germany	OXA-48	22
GCA_032192975	Germany	OXA-48	19
GCA_032192995	Germany	OXA-48	19
GCA_032193015	Germany	OXA-48	19
GCA_032193035	Germany	OXA-48	19
GCA_032193055	Germany	OXA-48	22
GCA_032193075	Germany	OXA-48	19
GCA_032193095	Germany	OXA-48	19
GCA_032193115	Germany	OXA-48	19
GCA_032193125	Germany	OXA-48	19
GCA_032193155	Germany	OXA-48	19
GCA_032193175	Germany	OXA-48	19
GCA_032193185	Germany	OXA-181	19
GCA_032193215	Germany	OXA-48	22
GCA_032193225	Germany	OXA-48	19
GCA_032193255	Germany	OXA-48	19
GCA_032193275	Germany	OXA-48	19
GCA_032193295	Germany	OXA-162;VIM-1	19
GCA_032193315	Germany	OXA-48	19
GCA_032193335	Germany	OXA-48	978
GCA_032193355	Germany	OXA-48	19
GCA_032193375	Germany	OXA-48	19
GCA_032193395	Germany	OXA-48	19
GCA_032193415	Germany	OXA-48	19
GCA_032193425	Germany	OXA-162	19
GCA_032193455	Germany	OXA-48	19
GCA_032193495	Germany	OXA-48	19
GCA_032193535	Germany	OXA-48	64
GCA_032193555	Germany	OXA-48	22
GCA_032195125	USA	VIM-1	-
GCA_032235715	USA	KPC-2	116
GCA_032237635	USA	OXA-181	22
GCA_032268425	USA	KPC-3	111
GCA_032276005	USA	KPC-2	114
GCA_032276025	USA	KPC-2	18
GCA_032280245	Japan	blaIMP-1	62
GCA_032280265	Japan	blaIMP-1	98
GCA_032280295	Japan	blaIMP-1	62
GCA_032290385	USA	KPC-2	22
GCA_032328655	USA	KPC-2	8
GCA_032329115	USA	KPC-4	91
GCA_032345935	Canada	OXA-48	98
GCA_032346775	Canada	NDM-1	18
GCA_032347795	Canada	KPC-3	657
GCA_032375065	China	KPC-2;NDM-1	116
GCA_032428035	USA	KPC-2	22
GCA_032438775	USA	VIM-1	-
GCA_032443945	USA	KPC-2	169
GCA_032460885	Portugal	IMP-22	91
GCA_032460925	Portugal	IMP-22	91
GCA_032460945	Portugal	KPC-3	22
GCA_032460975	Portugal	KPC-3	116
GCA_032464395	Denmark	NDM-1	18
GCA_032466475	USA	KPC-2	125
GCA_032521005	USA	KPC-3	116
GCA_032563855	USA	KPC-2	150
GCA_032602895	USA	NDM-7	214
GCA_032642765	USA	KPC-3	112
GCA_032642965	USA	KPC-2	22
GCA_032680145	USA	NDM-5	185
GCA_032686485	USA	KPC-2	22
GCA_032687525	USA	KPC-4	98
GCA_032728535	USA	KPC-2	18
GCA_032738265	China	NDM-1	22
GCA_032738275	China	NDM-1	22
GCA_032738285	China	NDM-1	22
GCA_032738515	China	NDM-1	22
GCA_032738535	China	NDM-1	22
GCA_032738745	China	NDM-1	22
GCA_032739015	China	NDM-1	22
GCA_032739185	China	NDM-1	22
GCA_032739225	China	NDM-1	22
GCA_032739245	China	NDM-1	22
GCA_032739355	China	NDM-1	22
GCA_032739545	China	NDM-1	22
GCA_032739755	China	KPC-2	116
GCA_032739775	China	KPC-2	116
GCA_032739895	China	KPC-2	116
GCA_032739915	China	KPC-2	116
GCA_032739935	China	KPC-2	116
GCA_032739955	China	KPC-2	116
GCA_032740075	China	KPC-2	116
GCA_032740095	China	KPC-2	116
GCA_032740255	China	KPC-2	116
GCA_032740275	China	KPC-2	396
GCA_032740455	China	KPC-2	116
GCA_032740675	China	NDM-1	412
GCA_032740715	China	KPC-2	116
GCA_032740855	China	KPC-2	396
GCA_032741055	China	KPC-2;NDM-1	116
GCA_032741245	China	KPC-2	116
GCA_032741275	China	KPC-2;NDM-1	116
GCA_032741295	China	KPC-2;NDM-1	116
GCA_032741335	China	KPC-2	116
GCA_032741435	India	NDM-1	523
GCA_032741455	China	KPC-2	116
GCA_032741625	China	KPC-2	116
GCA_032742635	China	NDM-1	412
GCA_032742655	China	KPC-2	116
GCA_032742675	China	KPC-2	116
GCA_032742715	China	KPC-2	116
GCA_032742735	China	KPC-2	116
GCA_032742775	China	KPC-2	116
GCA_032742795	China	KPC-2	116
GCA_032743055	China	NDM-1	98
GCA_032743075	China	NDM-1	98
GCA_032743235	China	NDM-1	98
GCA_032743435	China	KPC-2	617
GCA_032743555	China	NDM-1	22
GCA_032743615	China	NDM-1	257
GCA_032743875	China	NDM-1	91
GCA_032744295	China	KPC-2;NDM-1	116
GCA_032744435	China	KPC-2;NDM-1	22
GCA_032744475	China	KPC-2;NDM-1	22
GCA_032744515	China	KPC-2;NDM-1	22
GCA_032744635	China	KPC-2;NDM-1	22
GCA_032744675	China	KPC-2;NDM-1	22
GCA_032744715	China	KPC-2;NDM-1	22
GCA_032744735	China	KPC-2;NDM-1	22
GCA_032744935	China	KPC-2;NDM-1	22
GCA_032744955	China	NDM-1	1160
GCA_032745015	China	KPC-2;NDM-1	22
GCA_032745035	China	KPC-2;NDM-1	22
GCA_032745055	China	KPC-2	22
GCA_032745075	China	KPC-2;NDM-1	22
GCA_032745095	China	KPC-2;NDM-1	22
GCA_032745115	China	KPC-2;NDM-1	22
GCA_032745135	China	KPC-2;NDM-1	22
GCA_032745195	China	KPC-2;NDM-1	22
GCA_032745395	China	KPC-2	150
GCA_032745675	China	NDM-1	162
GCA_032745915	China	NDM-1	396
GCA_032746095	China	NDM-1	396
GCA_032746715	China	NDM-1	22
GCA_032746915	China	NDM-1	162
GCA_032746995	China	NDM-5	920
GCA_032747015	China	NDM-1	162
GCA_032747035	China	NDM-1	22
GCA_032747055	China	KPC-2;NDM-1	116
GCA_032747075	China	KPC-2;NDM-1	116
GCA_032747095	China	IMP-4;NDM-1	116
GCA_032747135	China	KPC-2;NDM-1	116
GCA_032747295	China	IMP-4;KPC-2	257
GCA_032747595	China	NDM-1	624
GCA_032747675	China	NDM-1	22
GCA_032748275	China	NDM-1	116
GCA_032752295	USA	KPC-2	872
GCA_032764525	India	NDM-1	523
GCA_032774845	USA	KPC-3	702
GCA_032774865	USA	KPC-2	22
GCA_032803825	China	KPC-2;NDM-1	1098
GCA_032816125	China	KPC-2	116
GCA_032816145	China	KPC-2	116
GCA_032816365	China	NDM-1	216
GCA_032816405	China	KPC-2	116
GCA_032816415	China	KPC-2	116
GCA_032818495	China	IMP-4;NDM-1	22
GCA_032864075	USA	NDM-7	634
GCA_032864335	USA	KPC-2	116
GCA_032864415	USA	KPC-2	98
GCA_032864635	USA	KPC-2	22
GCA_032864655	USA	KPC-2	22
GCA_032944655	USA	VIM-23	22
GCA_032971885	Canada	KPC-2	307
GCA_032971965	Canada	KPC-3	19
GCA_032972125	Canada	KPC-2	22
GCA_032972145	Canada	KPC-3	11
GCA_032972265	Canada	KPC-2	18
GCA_032972365	Canada	KPC-2	91
GCA_032972455	Canada	KPC-2	22
GCA_032972545	Canada	KPC-2	22
GCA_032973385	Canada	KPC-2	22
GCA_032973485	Canada	KPC-3	163
GCA_032973565	Canada	KPC-3	169
GCA_032979365	USA	KPC-2	8
GCA_032979405	USA	KPC-2	116
GCA_032979585	USA	KPC-2	114
GCA_032983185	Canada	KPC-2	18
GCA_032983385	Canada	KPC-3	535
GCA_032983605	Canada	KPC-3	185
GCA_032985065	Canada	KPC-2	22
GCA_032985125	Canada	KPC-2	163
GCA_032985305	Canada	KPC-2	22
GCA_032985385	Canada	KPC-2	22
GCA_032985465	Canada	KPC-3	8
GCA_032985585	Canada	KPC-3	8
GCA_032985645	Canada	KPC-3	22
GCA_032985705	Canada	KPC-3	114
GCA_032985785	Canada	KPC-2	22
GCA_032986645	Canada	KPC-2	22
GCA_032986665	Canada	KPC-3	100
GCA_032986685	Canada	KPC-2	98
GCA_032986705	Canada	KPC-3	1323
GCA_032986765	Canada	KPC-3	638
GCA_032986965	Canada	KPC-3	111
GCA_032987005	Canada	KPC-3	111
GCA_032987025	Canada	KPC-3	22
GCA_032987065	Canada	KPC-3;NDM-1	702
GCA_032987125	Canada	KPC-3	1237
GCA_032987145	Canada	KPC-3	125
GCA_032987185	Canada	KPC-3	647
GCA_032988005	Canada	KPC-3	111
GCA_032989225	Canada	KPC-2	91
GCA_032989505	Canada	KPC-2	91
GCA_032989775	Canada	KPC-3	22
GCA_032989815	Canada	KPC-3	8
GCA_032989875	Canada	KPC-3	8
GCA_032990115	Canada	KPC-2	64
GCA_032990175	Canada	KPC-3	98
GCA_032990355	Canada	KPC-3	22
GCA_032990375	Canada	KPC-3	256
GCA_032990395	Canada	KPC-3	114
GCA_032990415	Canada	KPC-2	112
GCA_032990515	Canada	KPC-3	647
GCA_032990575	Canada	KPC-3	163
GCA_032990595	Canada	KPC-3	647
GCA_032990615	Canada	KPC-3	163
GCA_032990675	Canada	KPC-2	924
GCA_032991125	Canada	KPC-3	8
GCA_032991205	Canada	KPC-3	8
GCA_032991305	Canada	KPC-3	114
GCA_032991325	Canada	KPC-3	169
GCA_032991345	Canada	KPC-3	114
GCA_032991365	Canada	KPC-3	256
GCA_032991445	Canada	KPC-3	8
GCA_032991505	Canada	KPC-3	8
GCA_032991585	Canada	KPC-3	22
GCA_032991625	Canada	KPC-3	114
GCA_032991885	Canada	KPC-3	494
GCA_032991985	Canada	KPC-3	100
GCA_032992005	Canada	KPC-3	494
GCA_032992065	Canada	KPC-3	100
GCA_032992445	Canada	KPC-3	494
GCA_032992545	Canada	KPC-3	638
GCA_032992605	Canada	KPC-3	638
GCA_032992865	Canada	KPC-2	163
GCA_032993005	Canada	KPC-2	22
GCA_032993345	Canada	KPC-3	169
GCA_032993685	Canada	KPC-2	91
GCA_032993905	Canada	KPC-2	91
GCA_032997025	USA	KPC-2;KPC-3	1180
GCA_033023515	Singapore	KPC-2	1124
GCA_033035455	USA	KPC-2	11
GCA_033035595	USA	KPC-4	111
GCA_033035655	USA	KPC-2	22
GCA_033086385	USA	KPC-2	212
GCA_033132935	USA	KPC-3	185
GCA_033137945	USA	KPC-2;NDM-7	-
GCA_033157475	China	IMP-79	125
GCA_033160275	China	IMP-4;NDM-1	396
GCA_033162755	China	IMP-4;NDM-1	396
GCA_033164915	China	NDM-5	116
GCA_033175125	USA	KPC-2	118
GCA_033188035	Australia	IMP-4;KPC-2	1105
GCA_033188095	Australia	IMP-4;KPC-2	1105
GCA_033188315	Australia	IMP-4;KPC-2	1105
GCA_033188535	Australia	IMP-4;KPC-2	1105
GCA_033215115	USA	KPC-2	1160
GCA_033285885	USA	KPC-2	11
GCA_033285945	USA	KPC-2	341
GCA_033342175	China	IMP-4;NDM-1	118
GCA_033345525	USA	KPC-6	-
GCA_033407415	Singapore	KPC-2	488
GCA_033407495	Singapore	KPC-2	64
GCA_033407775	Singapore	OXA-48	702
GCA_033407855	Singapore	KPC-2	22
GCA_033407915	Singapore	KPC-2	-
GCA_033408115	Singapore	KPC-2	112
GCA_033445725	USA	KPC-3	169
GCA_033568795	USA	KPC-2	112
GCA_033695515	USA	KPC-2	18
GCA_033695535	USA	KPC-2	114
GCA_033726135	USA	KPC-2	98
GCA_033726155	USA	KPC-2	98
GCA_033726205	USA	KPC-2	22
GCA_033899755	Germany	VIM-2	19
GCA_033899925	Germany	VIM-4	-
GCA_033899995	Germany	VIM-2	19
GCA_033900065	Germany	VIM-2	19
GCA_033900165	Germany	VIM-1	98
GCA_033900345	Germany	OXA-48	978
GCA_033900795	Germany	OXA-162	19
GCA_033901295	Germany	KPC-3	169
GCA_033901315	Germany	KPC-3	22
GCA_033901635	Germany	IMP-1	107
GCA_033901865	Germany	GIM-1	19
GCA_033901905	Germany	GIM-1	116
GCA_034126845	USA	KPC-2	114
GCA_034261695	USA	KPC-3	396
GCA_034262955	USA	NDM-5	169
GCA_034295375	USA	KPC-2	11
GCA_034309865	USA	KPC-3	11
GCA_034315495	USA	KPC-2	22
GCA_034329925	USA	NDM-7	655
GCA_034422555	Germany	VIM-1	154
GCA_034624685	Germany	OXA-48;VIM-1	396
GCA_034643055	USA	KPC-3	111
GCA_034679545	Japan	blaIMP-1	98
GCA_034685385	Japan	blaIMP-1	62
GCA_035008685	Germany	NDM-5	22
GCA_035008695	Germany	OXA-48	98
GCA_035008725	Germany	NDM-5	634
GCA_035008745	Germany	KPC-2;NDM-5	22
GCA_035008765	Germany	NDM-5	111
GCA_035008785	Germany	NDM-5;OXA-48	22
GCA_035008805	Germany	NDM-5;OXA-48	22
GCA_035008825	Germany	NDM-5	111
GCA_035020005	China	IMP-4;KPC-2	257
GCA_035020025	China	NDM-5	1124
GCA_035020045	China	NDM-1	22
GCA_035020085	China	NDM-1	396
GCA_035020105	China	NDM-1	22
GCA_035020125	China	KPC-2	116
GCA_035020145	China	KPC-2	116
GCA_035020165	China	KPC-2	116
GCA_035020185	China	NDM-1	22
GCA_035020225	China	KPC-2	396
GCA_035020265	China	NDM-1	22
GCA_035020325	China	KPC-2	396
GCA_035020345	China	KPC-2	116
GCA_035020445	China	KPC-2	116
GCA_035020465	China	KPC-2;NDM-1	1098
GCA_035020485	China	KPC-2	116
GCA_035020505	China	NDM-1	22
GCA_035020525	China	KPC-2;NDM-1	22
GCA_035020545	China	NDM-1	22
GCA_035020565	China	NDM-1	22
GCA_035020585	China	NDM-1	22
GCA_035020595	China	NDM-1	22
GCA_035020625	China	NDM-1	22
GCA_035020645	China	NDM-1	22
GCA_035020665	China	KPC-2;NDM-1	22
GCA_035020685	China	KPC-2;NDM-1	22
GCA_035020705	China	KPC-2	116
GCA_035020725	China	KPC-2	116
GCA_035020745	China	KPC-2	116
GCA_035020765	China	KPC-2	116
GCA_035020785	China	KPC-2	116
GCA_035020805	China	KPC-2;NDM-1	22
GCA_035020845	China	KPC-2;NDM-1	116
GCA_035020865	China	NDM-1	91
GCA_035020885	China	NDM-1	162
GCA_035020905	China	NDM-1	257
GCA_035020925	China	NDM-1	98
GCA_035020945	China	KPC-2	116
GCA_035020965	China	NDM-1	22
GCA_035020985	China	KPC-2	116
GCA_035021005	China	IMP-4;NDM-1	116
GCA_035021025	China	KPC-2	116
GCA_035021045	China	KPC-2;NDM-1	116
GCA_035021065	China	NDM-1	98
GCA_035021085	China	KPC-2;NDM-1	116
GCA_035021105	China	NDM-1	162
GCA_035021125	China	NDM-5	1124
GCA_035021145	China	NDM-1	116
GCA_035021165	China	NDM-1	1160
GCA_035021185	China	KPC-2	116
GCA_035021205	China	KPC-2	116
GCA_035021225	China	NDM-1	412
GCA_035021245	China	KPC-2	116
GCA_035021265	China	NDM-1	22
GCA_035021285	China	NDM-1	22
GCA_035021305	China	NDM-5	1124
GCA_035021325	China	NDM-1	116
GCA_035021345	China	NDM-5	1124
GCA_035021355	China	NDM-1	412
GCA_035021385	China	KPC-2	116
GCA_035021405	China	NDM-5	920
GCA_035021425	China	NDM-1	162
GCA_035021465	China	KPC-2	116
GCA_035021485	China	KPC-2;NDM-1	116
GCA_035021505	China	KPC-2	116
GCA_035021525	China	KPC-2	150
GCA_035021545	China	NDM-1	396
GCA_035021565	China	NDM-1	22
GCA_035021585	China	NDM-1	116
GCA_035021605	China	NDM-1	98
GCA_035021625	China	NDM-1	624
GCA_035021645	China	NDM-1	22
GCA_035021665	China	KPC-2	1160
GCA_035021685	China	KPC-2;NDM-1	116
GCA_035021705	China	NDM-1	150
GCA_035021725	China	KPC-2	116
GCA_035021745	China	KPC-2	116
GCA_035021765	China	KPC-2;NDM-1	116
GCA_035022905	China	KPC-2;NDM-1	22
GCA_035022945	China	KPC-2;NDM-1	22
GCA_035022965	China	KPC-2	116
GCA_035022985	China	KPC-2;NDM-1	22
GCA_035023005	China	KPC-2;NDM-1	22
GCA_035024045	China	KPC-2;NDM-1	22
GCA_035024065	China	KPC-2;NDM-1	22
GCA_035024085	China	KPC-2;NDM-1	22
GCA_035024105	China	KPC-2	116
GCA_035024125	China	KPC-2;NDM-1	22
GCA_035024145	China	KPC-2;NDM-1	22
GCA_035024165	China	NDM-1	216
GCA_035024185	China	KPC-2;NDM-1	22
GCA_035024205	China	KPC-2;NDM-1	22
GCA_035024245	China	KPC-2	22
GCA_035024265	China	KPC-2;NDM-1	116
GCA_035024285	China	KPC-2	116
GCA_035024305	China	KPC-2;NDM-1	22
GCA_035024365	China	KPC-2	116
GCA_035024405	China	NDM-1	125
GCA_035024425	China	NDM-1	150
GCA_035024465	China	IMP-4	624
GCA_035024485	China	NDM-1	116
GCA_035024505	China	IMP-4	116
GCA_035024525	China	NDM-1	579
GCA_035024545	China	NDM-1	396
GCA_035024605	China	NDM-5	22
GCA_035024625	China	KPC-2;NDM-1	116
GCA_035024685	China	NDM-1	98
GCA_035024705	China	IMP-4	701
GCA_035024885	China	NDM-1	162
GCA_035024905	China	NDM-1	62
GCA_035024965	China	NDM-1	22
GCA_035024985	China	NDM-1	22
GCA_035025025	China	NDM-1	511
GCA_035025045	China	NDM-1	64
GCA_035025105	China	NDM-1	116
GCA_035025125	China	NDM-1	116
GCA_035025145	China	NDM-1	116
GCA_035025185	China	NDM-1	1116
GCA_035058345	China	NDM-1	22
GCA_035064205	Germany	KPC-2	11
GCA_035092085	USA	OXA-181	22
GCA_035117235	China	KPC-2	124
GCA_035117245	China	KPC-2	124
GCA_035117255	China	NDM-5	22
GCA_035117315	China	KPC-2	22
GCA_035117335	China	NDM-1	319
GCA_035117355	China	KPC-2	125
GCA_035117375	China	NDM-1	22
GCA_035117415	China	NDM-1	22
GCA_035356035	USA	KPC-3	111
GCA_035596555	USA	NDM-7	98
GCA_035601035	USA	KPC-2	22
GCA_035609035	USA	KPC-2	257
GCA_035609075	USA	KPC-2	114
GCA_035620115	China	KPC-2	22
GCA_036237875	USA	NDM-7	-
GCA_036287605	Ireland	KPC-2	116
GCA_036289085	China	NDM-1	22
GCA_036289105	China	KPC-2	116
GCA_036289145	China	NDM-1	22
GCA_036289185	China	NDM-1	1098
GCA_036289205	China	NDM-1	8
GCA_036289225	China	NDM-1	214
GCA_036289245	China	IMP-4	11
GCA_036439355	USA	NDM-1	98
GCA_036465615	USA	KPC-2	-
GCA_036526915	USA	KPC-2	702
GCA_036575645	France	OXA-48	22
GCA_036575655	France	OXA-48	22
GCA_036575665	France	OXA-48	22
GCA_036575675	France	OXA-48	22
GCA_036575785	France	OXA-48	22
GCA_036575795	France	OXA-48	22
GCA_036575805	France	OXA-48	22
GCA_036575845	France	OXA-48	22
GCA_036575865	France	OXA-48	22
GCA_036575885	France	OXA-48	22
GCA_036575895	France	OXA-48	22
GCA_036575925	France	OXA-48	22
GCA_036575965	France	OXA-48	22
GCA_036578465	France	OXA-48	22
GCA_036578485	France	OXA-48	-
GCA_036578505	France	OXA-48	22
GCA_036578525	France	OXA-48	22
GCA_036578545	France	OXA-48	22
GCA_036578565	France	OXA-48	22
GCA_036578585	France	OXA-48	22
GCA_036578605	France	OXA-48	22
GCA_036578625	France	OXA-48	22
GCA_036578645	France	OXA-48	22
GCA_036578665	France	OXA-48	22
GCA_036578685	France	OXA-48	22
GCA_036578695	France	OXA-48	22
GCA_036578725	France	OXA-48	22
GCA_036578745	France	OXA-48	22
GCA_036578765	France	OXA-48	22
GCA_036578785	France	OXA-48	22
GCA_036578805	France	OXA-48	22
GCA_036578825	France	OXA-48	22
GCA_036578845	France	OXA-48	22
GCA_036578865	France	OXA-48	22
GCA_036578885	France	GES-1;OXA-48	22
GCA_036578905	France	OXA-48	22
GCA_036578925	France	OXA-48	22
GCA_036578965	France	OXA-48	22
GCA_036578985	France	OXA-48	22
GCA_036579005	France	OXA-48	22
GCA_036579025	France	OXA-48	22
GCA_036579045	France	OXA-48	22
GCA_036579065	France	OXA-48	-
GCA_036579085	France	OXA-48	22
GCA_036579105	France	NDM-1;OXA-48	-
GCA_036579125	France	OXA-48	22
GCA_036579145	France	OXA-48	22
GCA_036579165	France	OXA-48	22
GCA_036623255	USA	OXA-181	22
GCA_036629655	USA	KPC-2	163
GCA_036687445	Ireland	OXA-48	261
GCA_036688225	France	OXA-48	22
GCA_036688245	France	OXA-48	22
GCA_036688255	France	OXA-48	22
GCA_036688305	France	OXA-48	22
GCA_036763475	Bulgaria	NDM-1	18
GCA_036763545	Bulgaria	NDM-1	18
GCA_036763745	Bulgaria	NDM-1	-
GCA_036810635	USA	KPC-2	169
GCA_036813915	Germany	NDM-1	107
GCA_036873225	Germany	VIM-1	-
GCA_036873285	Germany	NDM-1	107
GCA_036881035	Bulgaria	NDM-1	18
GCA_036920105	USA	OXA-181	1180
GCA_037098175	USA	KPC-2;NDM-7	185
GCA_037107715	USA	NDM-1	12
GCA_037113135	USA	NDM-5	98
GCA_037158465	USA	KPC-2	-
GCA_037207215	USA	NDM-1	22
GCA_037208915	USA	KPC-3	111
GCA_037434905	USA	KPC-2	112
GCA_037434965	USA	KPC-2	22
GCA_037435025	USA	KPC-2	98
GCA_037435045	USA	KPC-2	111
GCA_037736535	USA	OXA-181	1180
GCA_037895215	USA	KPC-2	396
GCA_037895235	USA	KPC-2	396
GCA_038018215	China	NDM-1;VIM-1	116
GCA_038069395	USA	KPC-2	114
GCA_038081155	USA	NDM-4	98
GCA_038180105	Japan	KPC-2	91
GCA_038410155	USA	KPC-3	150
GCA_038419465	USA	NDM-1	111
GCA_038446265	USA	KPC-2	1061
GCA_038446345	USA	KPC-3	150
GCA_038446365	USA	NDM-7	125
GCA_038452245	Italy	KPC-2;VIM-1	116
GCA_038499155	USA	NDM-7	22
GCA_039409635	Thailand	NDM-1	214
GCA_039409675	Thailand	NDM-1	214
GCA_039514125	USA	NDM-7	1124
GCA_039554995	China	NDM-1	511
GCA_039613115	Spain	IMP-22;KPC-2	8
GCA_039634395	China	NDM-1	116
GCA_039642835	USA	KPC-2;VIM-2	396
GCA_039644785	USA	KPC-3	396
GCA_039910685	USA	KPC-2	91
GCA_039998015	USA	KPC-3	975
GCA_039998705	China	KPC-2;NDM-1	523
GCA_040011335	Netherlands	OXA-48	111
GCA_040015675	Netherlands	OXA-48	579
GCA_040015695	Netherlands	OXA-48	22
GCA_040015715	Netherlands	OXA-48	91
GCA_040031415	USA	KPC-2	22
GCA_040099405	USA	KPC-3	91
GCA_040115505	USA	KPC-2	584
GCA_040179665	USA	KPC-2	8
GCA_040180185	USA	KPC-2	169
GCA_040238305	USA	NDM-1	415
GCA_040287945	USA	NDM-1	19
GCA_040326405	Bangladesh	NDM-1	606
GCA_040326515	Bangladesh	NDM-1;OXA-181	64
GCA_040326535	Bangladesh	NDM-1;OXA-181	64
GCA_040329355	Netherlands	OXA-48	22
GCA_040423435	USA	KPC-3	22
GCA_040455855	USA	KPC-2	584
GCA_040500675	USA	KPC-3	185
GCA_040502675	USA	VIM-1	100
GCA_040515155	USA	KPC-2;KPC-4	22
GCA_040559865	USA	KPC-3	22
GCA_040561705	USA	KPC-2	91
GCA_040562525	USA	KPC-3	22
GCA_040562705	USA	KPC-2	22
GCA_040562885	USA	KPC-3	22
GCA_040565955	USA	KPC-3	-
GCA_040567135	USA	KPC-2	22
GCA_040567155	USA	KPC-3	116
GCA_040579265	USA	VIM-4	22
GCA_040580885	USA	KPC-2	22
GCA_040581085	USA	KPC-3	1061
GCA_040615065	USA	KPC-3	22
GCA_040626995	USA	VIM-1	19
GCA_040732525	USA	OXA-181	186
GCA_040745355	USA	KPC-2	22
GCA_040778965	USA	KPC-3	19
GCA_040779285	USA	KPC-3	169
GCA_040820135	USA	NDM-5	-
GCA_040934025	USA	KPC-2	1180
GCA_040944185	USA	OXA-181	22
GCA_040983705	China	NDM-5	332
GCA_041003565	China	NDM-1	22
GCA_041003615	China	NDM-1	22
GCA_041004345	China	KPC-2;NDM-1	22
GCA_041012955	USA	KPC-2;KPC-4;KPC-5;NDM-1	22
GCA_041022475	Nigeria	NDM-5	396
GCA_041054145	USA	KPC-2	112
GCA_041091275	China	NDM-1	107
GCA_041200265	China	KPC-2;VIM-1	116
GCA_041200895	France	NDM-5;OXA-48	22
GCA_041201485	France	OXA-48	107
GCA_041202435	France	OXA-181	214
GCA_041202715	France	OXA-48	22
GCA_041203905	France	OXA-48	8
GCA_041204065	France	NDM-1	116
GCA_041205885	France	OXA-48	22
GCA_041214595	USA	VIM-23	11
GCA_041224665	USA	KPC-3	-
GCA_041530205	USA	KPC-3	392
GCA_041766895	USA	KPC-2	8
GCA_041774255	USA	NDM-7	620
GCA_041868895	USA	KPC-3	64
GCA_041901385	Brazil	NDM-1	1303
GCA_042159915	Chile	KPC-2	214
GCA_042176345	USA	KPC-3;NDM-7	-
GCA_042177985	USA	OXA-181	22
GCA_042189495	USA	KPC-2	91
GCA_042189515	USA	KPC-2	22
GCA_042443035	USA	KPC-2	1166
GCA_042719995	USA	KPC-2	22
GCA_042769315	Colombia	KPC-2	111
GCA_042915025	Netherlands	NDM-7	22
GCA_042917525	Netherlands	NDM-5	22
GCA_042918545	Netherlands	NDM-7	22
GCA_042921005	Netherlands	NDM-5	22
GCA_042931405	Netherlands	NDM-5	22
GCA_043161015	USA	NDM-5	582
GCA_043357115	Brazil	NDM-1	18
GCA_043569135	Slovakia	NDM-1	8
GCA_043647255	USA	KPC-2	8
GCA_043669055	USA	KPC-2	18
GCA_043715355	Germany	VIM-1	98
GCA_043827445	Germany	KPC-2;VIM-1	415
GCA_043827885	Germany	NDM-5	22
GCA_043827905	Germany	KPC-2	22
GCA_043828305	Germany	KPC-2	22
GCA_043828705	Germany	OXA-181	98
[truncated: 437 more rows]
